# Supplementary material for: How breast cancer therapies impact body image – real-world data from a prospective cohort study collecting patient-reported outcomes
Source: BMC Cancer. 2023 Jul 28;23:705. doi: 10.1186/s12885-023-11172-y (PMC10375629; doi:10.1186/s12885-023-11172-y)
Supplement: Supplementary file 1 — Additional file 1. Tumor characteristics, description: table shows tumor characteristics in study population comparing the analyzed surgical groups. [file 12885_2023_11172_MOESM1_ESM.xlsx]

## Sheet: Tabelle1
Tumor characteristics
	BCS		M		MIBR		p-value*
	(n = 212)		(n = 27)		(n = 86)
Diagnosis♦ n (%)**	212	1	27	1	86	1	≈0.690
invasive breast cancer	187	(88.2%)	25	(92.6%)	78	(90.7%)
DCIS	25	(11.8%)	2	(7.4%)	8	(9.3%)
Histological type♦ n (%)**	210	(99.1%)	27	1	85	(98.8%)	≈0.633F
DCIS	23	(11.0%)	2	(7.4%)	8	(9.4%)
Invasive ductal (NST)	142	(67.6%)	18	(66.7%)	66	(77.6%)
Invasive lobular (ILC)	28	(13.3%)	4	(14.8%)	7	(8.2%)
Other	17	(8.1%)	3	(11.1%)	4	(4.7%)
Tumor grading (invasive)♦ n (%)**	175	(82.5%)	21	(77.8%)	74	(86.0%)	≈0.009
G1	26a	(14.9%)	1a	(4.8%)	8a	(10.8%)
G2	111a	(63.4%)	16a	(76.2%)	35b	(47.3%)
G3	38a	(21.7%)	4a, b	(19.0%)	31b	(41.9%)
Estrogen receptor♦ n (%)**	201	(94.8%)	23	(85.2%)	80	(93.0%)	≈0.002
positive (≥5%)	166a	(82.6%)	19a, b	(82.6%)	51b	(63.7%)
negative (<5%)	35a	(17.4%)	4a, b	(17.4%)	29b	(36.3%)
Progesterone receptor♦ n (%)**	201	(94.8%)	23	(85.2%)	80	(93.0%)	≈0.134
positive (≥5%)	140	(69.7%)	14	(60.9%)	46	(57.5%)
negative (<5%)	61	(30.3%)	9	(39.1%)	34	(42.5%)
HER2♦∆ n (%)**	180	(84.9%)	23	(85.2%)	75	(87.2%)	≈0.152F
positive	21	(11.7%)	2	(8.7%)	12	(16.0%)
negative	157	(87.2%)	19	(82.6%)	61	(81.3%)
ambiguous	2	(1.1%)	2	(8.7%)	2	(2.7%)
Laterality◊ n (%)**	212	1	27	1	86	1	≈0.067
monolateral	199	(93.9%)	22	(81.5%)	80	(93.0%)
bilateral	13	(6.1%)	5	(18.5%)	6	(7.0%)
first/secondary disease○ n (%)**	212	1	27	1	86	1	<0.001
first disease	194a	(91.5%)	16b	(59.3%)	71c	(82.6%)
secondary disease	18a	(8.5%)	11b	(40.7%)	15c	(17.4%)
Tumor size (pTNM)♦ n (%)**	212	1	27	1	84	(97.7%)	<0.001
pTx	4a	(1.9%)	1a	(3.7%)	1a	(1.2%)
pT0/ypT0	25a	(11.8%)	3a, b	(11.1%)	21b	(25.0%)
pTis/ypTis	26a	(12.3%)	2a	(7.4%)	9a	(10.7%)
pTis Paget	1a	(0.5%)	0a	(0.0%)	0a	(0.0%)
pT1/ypT1	97a	(45.8%)	4b	(14.8%)	33a	(39.3%)
pT2/ypT2	50a,b	(23.6%)	10b	(37.0%)	15a	(17.9%)
pT3/ypT3	9a	(4.2%)	7b	(25.9%)	5a	(6.0%)
Lymph nodes (pTNM)♦ n (%)**	212	1	27	1	84	(97.7%)	≈0.012F
pNx/ypNx	22a	(10.4%)	4b	(14.8%)	10a, b	(11.9%)
pN0/ypN0	155a	(73.1%)	12b	(44.4%)	53a, b	(63.1%)
pN1/ypN1	27a	(12.7%)	5b	(18.5%)	17a, b	(20.2%)
pN2/ypN2	6a	(2.8%)	4b	(14.8%)	3a, b	(3.6%)
pN3/ypN3	2a	(0.9%)	2b	(7.4%)	1a, b	(1.2%)
DCIS = ductal carcinoma in situ, NST = invasive carcinoma of no special type, ILC = invasive lobular carcinoma, HER2 = Human Epidermal Growth Factor Receptor 2 * Chi²-test was performed to test for group differences. Exceptions are indicated. In case of a p value below 0.05, a z-test for column proportions was performed as post-hoc-test. F Fisher’s exact test was performed to test for group diffe…
