# Supplementary material for: How breast cancer therapies impact body image – real-world data from a prospective cohort study collecting patient-reported outcomes
Source: BMC Cancer. 2023 Jul 28;23:705. doi: 10.1186/s12885-023-11172-y (PMC10375629; doi:10.1186/s12885-023-11172-y)
Supplement: Supplementary file 2 — Additional file 2. Response rate for EORTC QLQ-BR23, description: table shows response rate for EORTC QLQ-BR23 questionnaires in study population comparing analyzed surgical groups. [file 12885_2023_11172_MOESM2_ESM.xlsx]

## Sheet: Tabelle1
Response rate for EORTC QLQ-BR23
	BCS		M		MIBR		p-value*
	(n = 212)		(n = 27)		(n = 86)
Time point n (%)
Baseline (preop)	134	(63.2%)	18	(66.7%)	61	(70.9%)	≈0.552
2 weeks postop	112a	(52.8%)	4b	(14.8%)	16b	(18.6%)	<0.001
6 weeks postop	138	(65.1%)	17	(63.0%)	51	(59.3%)	≈0.334
3 months postop	131	(61.8%)	18	(66.7%)	60	(69.8%)	≈0.496
6 months postop	137	(64.6%)	21	(77.8%)	63	(73.3%)	≈0.247
9 months postop	122	(57.5%)	18	(66.7%)	45	(52.3%)	≈0.505
12 months postop	105	(49.5%)	15	(55.6%)	49	(57.0%)	≈0.570
15 months postop	16	(7.5%)	0	(0.0%)	3	(3.5%)	≈0.122F
18 months postop	69	(32.5%)	7	(25.9%)	40	(46.5%)	≈0.073
21 months postop	6	(2.8%)	0	(0.0%)	0	(0.0%)	≈0.440F
24 months postop	53	(25.0%)	5	(18.5%)	22	(25.6%)	≈0.784
> 24 months postop	14	(6.6%)	0	(0.0%)	4	(4.7%)	≈0.428F
Preop = preoperative, postop = postoperative
*Chi²-test was performed to test for significant (p<0.05) group differences. Exceptions are indicated. In case of significant global test z-Test for column proportions was performed as post-hoc-test. Same letters (a,b) indicate that the post-hoc test for two study groups (i.e. their values) had a p value above 0.05.
FFisher’s exact test was performed to test for significant (p<0.05) group differences.
