# Supplementary material for: How breast cancer therapies impact body image – real-world data from a prospective cohort study collecting patient-reported outcomes
Source: BMC Cancer. 2023 Jul 28;23:705. doi: 10.1186/s12885-023-11172-y (PMC10375629; doi:10.1186/s12885-023-11172-y)
Supplement: Supplementary file 3 — Additional file 3. Precision of model, description: table shows values that indicate the precision of the applied linear mixed regression model. [file 12885_2023_11172_MOESM3_ESM.xlsx]

## Sheet: Tabelle1
Precision of model
Precision of model	Estimate	Lower 95%-CI	Upper 95%-CI
SD Intercept	17.58	15.72	19.65		Observations	Groups	AIC
SD time effect	0.19	0.15	0.25		1437	265	12602.55
Correlation Intercept, time effect	0.2	-0.07	0.44
Residual	15.23	14.55	15.94
CI = confidence interval, SD = standard deviation, AIC = Akaike-Information-Criterion
